# Supplementary material for: Genome-Wide Microsatellite Characterization and Marker Development in the Sequenced Brassica Crop Species
Source: DNA Res. 2013 Oct 14;21(1):53–68. doi: 10.1093/dnares/dst040 (PMC3925394; doi:10.1093/dnares/dst040)
Supplement: Supplementary Data [file supp_dst040_dst040supp_table1.xls]

## Sheet: Supplementary Table S1
Supplementary Table S1. Correlation of the distribution with respect to the motif length, type or repeat number of microsatellites in the assembled genomic sequences among B. rapa, B. oleracea and B. napus
	B. rapa	B. oleracea	B. napus
B. rapa
B. oleracea	0.989a/0.998b/0.997c
B. napus	0.996/0.998/0.998	0.997/0.999/1.000
a, b and c discriminate the motif length, type and repeat number, respectively.
