# Supplementary material for: Genome-Wide Microsatellite Characterization and Marker Development in the Sequenced Brassica Crop Species
Source: DNA Res. 2013 Oct 14;21(1):53–68. doi: 10.1093/dnares/dst040 (PMC3925394; doi:10.1093/dnares/dst040)
Supplement: Supplementary Data [file supp_dst040_dst040supp_table2.xls]

## Sheet: Supplementary Table S2
Supplementary Table S2. Absolute abundance of the 350 types of hexanucleotide motifs in the assembled genomic sequences of B. rapa,B. oleracea and B. napus, respectively.
Motif types	B.rapa	B.oleracea	B.napus
AAAAAC	0.00190783	0.00172197	0.00177201
AAAAAG	0.00124115	0.00155631	0.00152972
AAAAAT	0.00445396	0.00430273	0.00428275
AAAACC	0.000489369	0.000340034	0.000285042
AAAACG	7.0923e-05	2.61564e-05	5.70083e-05
AAAACT	0.000127661	9.5907e-05	7.60111e-05
AAAAGC	0.000106384	8.28287e-05	0.000109266
AAAAGG	0.000113477	0.000139501	0.000135395
AAAAGT	4.25538e-05	4.79535e-05	4.27563e-05
AAAATC	0.000418446	0.000409784	0.000441815
AAAATG	0.000283692	0.000283361	0.000242285
AAAATT	0.00189364	0.0033829	0.00318534
AAACAC	0.000170215	0.000165657	0.00013777
AAACAG	9.21999e-05	0.000130782	0.000116392
AAACAT	0.000163123	9.15475e-05	8.31372e-05
AAACCC	9.21999e-05	0.000226689	0.000154398
AAACCG	2.83692e-05	8.71881e-05	6.88851e-05
AAACCT	2.12769e-05	7.84693e-05	5.93837e-05
AAACGC	7.0923e-05	4.35941e-05	7.12604e-05
AAACGG	3.54615e-05	4.35941e-05	3.56302e-05
AAACGT	0	0	2.37535e-06
AAACTC	0.000127661	0.000100266	0.000114017
AAACTG	7.80153e-05	6.97505e-05	8.07618e-05
AAACTT	0.000113477	5.66723e-05	8.55125e-05
AAAGAC	9.21999e-05	4.79535e-05	6.88851e-05
AAAGAG	0.000425538	0.000357471	0.00037293
AAAGAT	4.25538e-05	2.1797e-05	2.13781e-05
AAAGCC	2.83692e-05	5.23129e-05	4.27563e-05
AAAGCG	0	0	2.37535e-06
AAAGCT	2.12769e-05	1.74376e-05	4.7507e-06
AAAGGC	1.41846e-05	3.05158e-05	1.90028e-05
AAAGGG	7.80153e-05	7.84693e-05	9.02632e-05
AAAGGT	2.12769e-05	4.35941e-06	1.18767e-05
AAAGTC	1.41846e-05	3.92347e-05	2.37535e-05
AAAGTG	4.96461e-05	6.10317e-05	4.98823e-05
AAAGTT	2.12769e-05	2.61564e-05	9.50139e-06
AAATAC	0.000141846	0.000170017	0.000142521
AAATAG	7.0923e-05	9.15475e-05	8.07618e-05
AAATAT	0.00106384	0.00107241	0.00103565
AAATCC	0.000120569	0.000113345	0.000147272
AAATCG	0.000106384	8.28287e-05	8.78879e-05
AAATCT	0.000106384	9.5907e-05	0.000104515
AAATGC	2.83692e-05	5.66723e-05	5.22576e-05
AAATGG	7.0923e-05	4.79535e-05	6.88851e-05
AAATGT	0.000106384	9.15475e-05	9.02632e-05
AAATTC	0.000156031	8.71881e-05	0.000111641
AAATTG	5.67384e-05	0.000183095	0.000194779
AAATTT	0.00024823	0.000274643	0.00027554
AACAAG	0.000241138	0.000261564	0.000228033
AACAAT	7.0923e-05	6.53911e-05	8.31372e-05
AACACC	7.0923e-05	0.000100266	8.07618e-05
AACACG	0	1.30782e-05	7.12604e-06
AACACT	3.54615e-05	8.71881e-06	1.42521e-05
AACAGC	2.83692e-05	0.000100266	7.83865e-05
AACAGG	7.0923e-06	8.71881e-06	9.50139e-06
AACAGT	7.0923e-06	8.71881e-06	1.18767e-05
AACATC	7.0923e-05	0.000108985	8.55125e-05
AACATG	4.25538e-05	8.28287e-05	5.4633e-05
AACATT	2.83692e-05	8.71881e-06	1.66274e-05
AACCAC	8.51076e-05	7.41099e-05	8.55125e-05
AACCAG	8.51076e-05	6.53911e-05	8.78879e-05
AACCAT	4.25538e-05	3.05158e-05	4.03809e-05
AACCCC	5.67384e-05	2.1797e-05	3.08795e-05
AACCCG	0.000226954	0.000248486	0.000220907
AACCCT	9.21999e-05	0.000126423	9.97646e-05
AACCGC	0.00166669	0.000244127	0.000805243
AACCGG	4.96461e-05	6.97505e-05	4.03809e-05
AACCGT	3.54615e-05	2.1797e-05	2.13781e-05
AACCTC	2.83692e-05	0.000470816	0.000304045
AACCTG	4.96461e-05	3.92347e-05	3.80056e-05
AACCTT	7.0923e-06	1.74376e-05	1.18767e-05
AACGAC	1.41846e-05	2.61564e-05	1.18767e-05
AACGAG	1.41846e-05	8.71881e-06	1.42521e-05
AACGAT	1.41846e-05	8.71881e-06	2.13781e-05
AACGCC	7.0923e-06	1.30782e-05	7.12604e-06
AACGCG	7.0923e-06	0	2.37535e-06
AACGCT	7.0923e-06	8.71881e-06	1.18767e-05
AACGGC	1.41846e-05	1.30782e-05	1.42521e-05
AACGGG	7.0923e-06	8.71881e-06	9.50139e-06
AACGGT	3.54615e-05	3.48753e-05	2.61288e-05
AACGTC	7.0923e-06	8.71881e-06	9.50139e-06
AACGTG	7.0923e-06	0	9.50139e-06
AACGTT	7.0923e-06	0	2.37535e-06
AACTAC	3.54615e-05	3.48753e-05	3.32549e-05
AACTAG	9.21999e-05	0.000100266	7.12604e-05
AACTAT	6.38307e-05	2.61564e-05	2.13781e-05
AACTCC	4.25538e-05	3.05158e-05	2.61288e-05
AACTCG	1.41846e-05	8.71881e-06	4.7507e-06
AACTCT	7.0923e-06	1.74376e-05	9.50139e-06
AACTGC	2.83692e-05	2.61564e-05	2.61288e-05
AACTGG	2.83692e-05	2.1797e-05	1.90028e-05
AACTGT	1.41846e-05	4.35941e-06	1.42521e-05
AACTTC	4.25538e-05	4.79535e-05	3.08795e-05
AACTTG	2.83692e-05	1.74376e-05	1.90028e-05
AAGAAT	7.0923e-05	6.53911e-05	5.22576e-05
AAGACC	8.51076e-05	0.000100266	4.98823e-05
AAGACG	9.21999e-05	0.00014386	0.000140146
AAGACT	0	8.71881e-06	4.7507e-06
AAGAGC	5.67384e-05	2.1797e-05	4.03809e-05
AAGAGG	0.000560292	0.000523129	0.000543955
AAGAGT	7.0923e-06	1.30782e-05	4.7507e-06
AAGATC	9.21999e-05	8.28287e-05	9.50139e-05
AAGATG	0.000326246	0.0004403	0.000406184
AAGATT	4.25538e-05	2.1797e-05	2.85042e-05
AAGCAC	0	6.10317e-05	3.32549e-05
AAGCAG	0.000170215	0.000174376	0.000201905
AAGCAT	1.41846e-05	3.92347e-05	3.32549e-05
AAGCCC	0.000212769	0.000401065	0.000498823
AAGCCG	0	1.74376e-05	9.50139e-06
AAGCCT	7.0923e-06	8.71881e-06	9.50139e-06
AAGCGC	0	1.30782e-05	1.18767e-05
AAGCGG	2.12769e-05	2.61564e-05	2.13781e-05
AAGCGT	0	0	0
AAGCTC	7.80153e-05	7.84693e-05	7.12604e-05
AAGCTG	4.96461e-05	6.53911e-05	6.88851e-05
AAGCTT	0	4.35941e-06	4.7507e-06
AAGGAC	2.12769e-05	2.1797e-05	2.37535e-05
AAGGAG	0.000418446	0.000418503	0.000451316
AAGGAT	7.0923e-06	2.61564e-05	1.66274e-05
AAGGCC	1.41846e-05	1.74376e-05	1.42521e-05
AAGGCG	7.0923e-06	2.1797e-05	1.66274e-05
AAGGCT	0	4.35941e-06	4.7507e-06
AAGGGC	0	8.71881e-06	4.7507e-06
AAGGGG	2.83692e-05	4.79535e-05	6.88851e-05
AAGGGT	0	0	0
AAGGTC	7.0923e-06	1.30782e-05	1.66274e-05
AAGGTG	8.51076e-05	5.66723e-05	9.73893e-05
AAGTAC	7.0923e-06	2.61564e-05	9.50139e-06
AAGTAG	3.54615e-05	5.66723e-05	5.93837e-05
AAGTAT	7.0923e-06	8.71881e-06	1.66274e-05
AAGTCC	2.83692e-05	1.30782e-05	9.50139e-06
AAGTCG	0	0	7.12604e-06
AAGTCT	0	0	0
AAGTGC	7.0923e-06	1.74376e-05	2.13781e-05
AAGTGG	3.54615e-05	6.53911e-05	4.98823e-05
AAGTGT	1.41846e-05	8.71881e-06	1.66274e-05
AATACC	7.0923e-06	2.61564e-05	1.18767e-05
AATACG	2.83692e-05	8.71881e-06	1.18767e-05
AATACT	2.83692e-05	2.61564e-05	1.66274e-05
AATAGC	1.41846e-05	1.30782e-05	1.90028e-05
AATAGG	7.0923e-06	2.1797e-05	7.12604e-06
AATAGT	3.54615e-05	2.61564e-05	2.85042e-05
AATATC	2.12769e-05	5.23129e-05	3.56302e-05
AATATG	0.000120569	5.66723e-05	8.78879e-05
AATATT	0.000163123	0.000104626	0.000118767
AATCAC	0.000106384	6.10317e-05	8.31372e-05
AATCAG	9.92922e-05	0.000270283	0.000209031
AATCAT	7.80153e-05	7.84693e-05	6.41344e-05
AATCCC	4.96461e-05	8.71881e-06	2.37535e-05
AATCCG	8.51076e-05	6.97505e-05	9.50139e-05
AATCCT	6.38307e-05	3.92347e-05	4.7507e-05
AATCGC	2.12769e-05	2.1797e-05	1.66274e-05
AATCGG	0.000163123	8.28287e-05	0.000109266
AATCGT	2.12769e-05	2.1797e-05	2.37535e-05
AATCTC	7.0923e-05	6.53911e-05	5.70083e-05
AATCTG	2.12769e-05	4.79535e-05	8.07618e-05
AATGAC	4.25538e-05	2.1797e-05	2.13781e-05
AATGAG	9.92922e-05	0.000130782	0.000125893
AATGAT	0.000127661	7.84693e-05	5.93837e-05
AATGCC	1.41846e-05	8.71881e-06	1.18767e-05
AATGCG	2.12769e-05	0.00014822	1.18767e-05
AATGCT	0.000134754	0.000100266	0.00013777
AATGGC	2.12769e-05	1.30782e-05	1.66274e-05
AATGGG	7.0923e-06	1.74376e-05	1.42521e-05
AATGGT	4.96461e-05	1.30782e-05	4.03809e-05
AATGTC	2.83692e-05	1.74376e-05	1.66274e-05
AATGTG	7.0923e-05	6.10317e-05	5.93837e-05
AATTAC	1.41846e-05	3.92347e-05	3.80056e-05
AATTAG	2.12769e-05	0.000174376	6.41344e-05
AATTAT	4.25538e-05	0.000139501	8.31372e-05
AATTCC	2.83692e-05	2.1797e-05	3.56302e-05
AATTCG	0	8.71881e-06	2.37535e-05
AATTGC	2.12769e-05	1.74376e-05	1.90028e-05
ACACAG	3.54615e-05	1.30782e-05	2.13781e-05
ACACAT	8.51076e-05	6.97505e-05	6.41344e-05
ACACCC	4.25538e-05	2.61564e-05	3.08795e-05
ACACCG	0	4.35941e-06	1.42521e-05
ACACCT	7.0923e-06	8.71881e-06	4.7507e-06
ACACGC	0	4.35941e-06	2.37535e-06
ACACGG	7.0923e-06	4.35941e-06	9.50139e-06
ACACGT	0	0	0
ACACTC	3.54615e-05	3.92347e-05	3.56302e-05
ACACTG	0	1.74376e-05	7.12604e-06
ACAGAG	0.000170215	7.84693e-05	7.83865e-05
ACAGAT	1.41846e-05	4.35941e-06	1.42521e-05
ACAGCC	2.83692e-05	3.48753e-05	4.27563e-05
ACAGCG	7.0923e-06	4.35941e-06	4.7507e-06
ACAGCT	7.0923e-06	8.71881e-06	4.7507e-06
ACAGGC	7.0923e-06	4.35941e-06	2.37535e-06
ACAGGG	2.12769e-05	8.71881e-06	2.85042e-05
ACAGGT	0	0	0
ACAGTC	3.54615e-05	2.1797e-05	1.90028e-05
ACAGTG	0	1.74376e-05	2.13781e-05
ACATAG	7.0923e-06	1.74376e-05	9.50139e-06
ACATAT	0.000234046	0.000183095	0.000197154
ACATCC	2.83692e-05	2.1797e-05	1.90028e-05
ACATCG	0	4.35941e-06	9.50139e-06
ACATCT	7.0923e-06	1.30782e-05	1.42521e-05
ACATGC	1.41846e-05	1.30782e-05	2.37535e-05
ACATGG	4.25538e-05	1.30782e-05	2.37535e-05
ACATGT	2.83692e-05	4.35941e-06	1.18767e-05
ACCACG	2.83692e-05	0.000122063	8.55125e-05
ACCACT	1.41846e-05	2.1797e-05	3.32549e-05
ACCAGC	4.25538e-05	5.23129e-05	5.4633e-05
ACCAGG	2.83692e-05	1.74376e-05	1.42521e-05
ACCAGT	3.54615e-05	8.71881e-06	1.66274e-05
ACCATC	0.000241138	0.000200533	0.000294543
ACCATG	5.67384e-05	3.48753e-05	4.98823e-05
ACCCAG	1.41846e-05	8.71881e-06	7.12604e-06
ACCCAT	1.41846e-05	2.1797e-05	2.13781e-05
ACCCCC	2.83692e-05	5.23129e-05	5.4633e-05
ACCCCG	7.0923e-06	0	4.7507e-06
ACCCCT	1.41846e-05	4.35941e-06	9.50139e-06
ACCCGC	0.000205677	0.000300799	0.00020428
ACCCGG	3.54615e-05	0.000200533	0.000140146
ACCCGT	7.0923e-06	8.71881e-06	1.18767e-05
ACCCTC	7.0923e-06	8.71881e-06	9.50139e-06
ACCCTG	2.12769e-05	4.35941e-06	9.50139e-06
ACCGAG	1.41846e-05	1.74376e-05	1.42521e-05
ACCGAT	0	4.35941e-06	2.37535e-06
ACCGCC	7.0923e-05	9.15475e-05	7.36358e-05
ACCGCG	0	4.35941e-06	2.37535e-06
ACCGCT	0	4.35941e-06	4.7507e-06
ACCGGC	1.41846e-05	1.30782e-05	1.18767e-05
ACCGGG	0	8.71881e-06	4.7507e-06
ACCGGT	0	0	0
ACCGTC	2.12769e-05	3.92347e-05	3.08795e-05
ACCGTG	1.41846e-05	1.74376e-05	1.42521e-05
ACCTAG	1.41846e-05	3.05158e-05	1.90028e-05
ACCTAT	0	0	2.37535e-06
ACCTCC	0.000127661	0.000183095	0.000163899
ACCTCG	1.41846e-05	2.61564e-05	9.50139e-06
ACCTCT	3.54615e-05	3.92347e-05	3.32549e-05
ACCTGC	2.83692e-05	8.71881e-06	1.18767e-05
ACCTGG	4.25538e-05	2.1797e-05	1.42521e-05
ACGACT	7.0923e-06	0	4.7507e-06
ACGAGC	1.41846e-05	0	2.37535e-06
ACGAGG	4.25538e-05	3.48753e-05	3.56302e-05
ACGAGT	0	8.71881e-06	2.37535e-06
ACGATC	2.83692e-05	3.48753e-05	3.08795e-05
ACGATG	2.83692e-05	5.23129e-05	3.80056e-05
ACGCAG	2.12769e-05	7.84693e-05	6.1759e-05
ACGCAT	0	4.35941e-06	4.7507e-06
ACGCCC	1.41846e-05	5.66723e-05	0.000118767
ACGCCG	2.12769e-05	7.41099e-05	5.70083e-05
ACGCCT	0	0	4.7507e-06
ACGCGC	0	4.35941e-06	2.37535e-06
ACGCGG	0	0	0
ACGCGT	0	0	0
ACGCTC	0	8.71881e-06	4.7507e-06
ACGCTG	5.67384e-05	2.61564e-05	3.08795e-05
ACGGAG	7.80153e-05	6.10317e-05	6.1759e-05
ACGGAT	0	8.71881e-06	1.18767e-05
ACGGCC	0	3.92347e-05	7.12604e-06
ACGGCG	9.21999e-05	5.23129e-05	8.07618e-05
ACGGCT	1.41846e-05	8.71881e-06	1.18767e-05
ACGGGC	0	0	0
ACGGGG	7.0923e-06	8.71881e-06	1.42521e-05
ACGTAG	0	8.71881e-06	0
ACGTAT	0	0	4.7507e-06
ACGTCC	7.0923e-06	3.92347e-05	4.27563e-05
ACGTCG	0	0	0
ACGTGC	0	4.35941e-06	4.7507e-06
ACTAGC	0	1.30782e-05	7.12604e-06
ACTAGG	0	2.1797e-05	1.18767e-05
ACTAGT	7.0923e-06	8.71881e-06	9.50139e-06
ACTATC	9.21999e-05	1.30782e-05	7.12604e-05
ACTATG	1.41846e-05	2.1797e-05	1.90028e-05
ACTCAG	4.25538e-05	2.61564e-05	6.41344e-05
ACTCAT	1.41846e-05	4.35941e-06	1.18767e-05
ACTCCC	2.83692e-05	3.05158e-05	2.37535e-05
ACTCCG	7.80153e-05	4.35941e-05	7.36358e-05
ACTCCT	5.67384e-05	3.05158e-05	4.27563e-05
ACTCGC	0	4.35941e-06	1.42521e-05
ACTCGG	7.0923e-06	1.74376e-05	1.90028e-05
ACTCTC	4.25538e-05	0.00014822	0.000130644
ACTCTG	2.12769e-05	1.30782e-05	2.37535e-05
ACTGAG	1.41846e-05	4.35941e-05	4.98823e-05
ACTGAT	1.41846e-05	3.05158e-05	1.90028e-05
ACTGCC	7.0923e-06	2.1797e-05	1.66274e-05
ACTGCG	1.41846e-05	1.74376e-05	1.18767e-05
ACTGCT	7.0923e-06	2.61564e-05	2.13781e-05
ACTGGC	7.0923e-06	8.71881e-06	7.12604e-06
ACTGGG	2.12769e-05	1.30782e-05	4.7507e-06
AGAGAT	8.51076e-05	0.000117704	0.000114017
AGAGCC	4.25538e-05	5.23129e-05	4.51316e-05
AGAGCG	0	5.66723e-05	3.08795e-05
AGAGCT	1.41846e-05	2.1797e-05	1.42521e-05
AGAGGC	6.38307e-05	4.79535e-05	4.51316e-05
AGAGGG	0.000539015	0.000309518	0.000251787
AGATAT	7.80153e-05	5.66723e-05	5.22576e-05
AGATCC	0.000468092	0.000279002	0.000410935
AGATCG	4.96461e-05	4.35941e-05	2.85042e-05
AGATCT	0.000120569	0.00029208	0.000349176
AGATGC	2.12769e-05	4.35941e-05	3.80056e-05
AGATGG	0.000198584	0.000209252	0.000159148
AGCAGG	4.25538e-05	0.000130782	9.50139e-05
AGCATC	7.80153e-05	8.28287e-05	6.41344e-05
AGCATG	2.83692e-05	5.23129e-05	2.85042e-05
AGCCAT	2.83692e-05	1.30782e-05	2.13781e-05
AGCCCC	0	4.35941e-06	7.12604e-06
AGCCCG	1.41846e-05	2.1797e-05	2.85042e-05
AGCCCT	7.0923e-06	4.35941e-06	2.37535e-06
AGCCGC	0.000141846	0.000161298	0.000130644
AGCCGG	3.54615e-05	1.74376e-05	2.61288e-05
AGCCTC	7.0923e-05	5.23129e-05	5.70083e-05
AGCCTG	2.83692e-05	3.05158e-05	2.13781e-05
AGCGAT	1.41846e-05	8.71881e-06	2.37535e-06
AGCGCC	7.0923e-06	8.71881e-06	7.12604e-06
AGCGCG	0	0	0
AGCGCT	0	0	0
AGCGGC	0.000113477	5.66723e-05	6.88851e-05
AGCGGG	0	2.61564e-05	1.66274e-05
AGCTAT	7.0923e-06	4.35941e-06	0
AGCTCC	0.000170215	7.41099e-05	0.000104515
AGCTCG	0	8.71881e-06	1.18767e-05
AGCTGC	7.0923e-06	3.05158e-05	1.18767e-05
AGGATC	4.25538e-05	8.71881e-06	3.80056e-05
AGGATG	0.000205677	0.000204892	0.000209031
AGGCAT	2.12769e-05	4.35941e-06	9.50139e-06
AGGCCC	4.25538e-05	2.61564e-05	3.80056e-05
AGGCCG	7.0923e-06	0	7.12604e-06
AGGCCT	0	0	0
AGGCGC	0	4.35941e-06	0
AGGCGG	8.51076e-05	0.000108985	8.55125e-05
AGGGAT	7.0923e-06	0	2.37535e-06
AGGGCC	2.12769e-05	0	1.18767e-05
AGGGCG	0	1.30782e-05	4.7507e-06
AGGGGC	1.41846e-05	8.71881e-06	1.18767e-05
AGGGGG	3.54615e-05	5.23129e-05	4.98823e-05
ATATCC	1.41846e-05	3.48753e-05	3.08795e-05
ATATCG	7.0923e-06	4.35941e-06	1.18767e-05
ATATGC	3.54615e-05	8.71881e-06	1.42521e-05
ATCATG	4.25538e-05	3.92347e-05	3.32549e-05
ATCCCC	7.0923e-06	3.92347e-05	2.13781e-05
ATCCCG	1.41846e-05	4.35941e-06	4.7507e-06
ATCCGC	1.41846e-05	3.48753e-05	4.7507e-06
ATCCGG	0.000141846	0.00175684	0.00081712
ATCGCC	4.25538e-05	7.84693e-05	8.55125e-05
ATCGCG	0	0	0
ATCGGC	0	0	0
ATGCCC	0	8.71881e-06	1.18767e-05
ATGCGC	0	4.35941e-06	2.37535e-06
ATGGCC	0	4.35941e-06	0
CCCCCG	0	0	2.37535e-06
CCCCGG	0	0	2.37535e-06
CCCGCG	0	4.35941e-06	4.7507e-06
CCCGGG	0	0	0
CCGCGG	0	0	0
CCGGCG	2.12769e-05	1.30782e-05	1.42521e-05
